# Supplementary material for: Unveiling global species abundance distributions
Source: Nat Ecol Evol. 2023 Sep 4;7(10):1600–9. doi: 10.1038/s41559-023-02173-y (PMC10555817; doi:10.1038/s41559-023-02173-y)
Supplement: Supplementary file 3 — Supplementary Videos 1–39. Animation of the evolution of the gSAD, using 20-year rolling windows, for each of the 39 taxonomic classes included in the analysis. [file 41559_2023_2173_MOESM3_ESM.zip]

Archive with 39 entries (39 files):
- Supplementary_movies/Actinopterygii.gif
- Supplementary_movies/Amphibia.gif
- Supplementary_movies/Anthocerotopsida.gif
- Supplementary_movies/Anthozoa.gif
- Supplementary_movies/Arachnida.gif
- Supplementary_movies/Aves.gif
- Supplementary_movies/Bivalvia.gif
- Supplementary_movies/Bryopsida.gif
- Supplementary_movies/Cephalopoda.gif
- Supplementary_movies/Charophyceae.gif
- Supplementary_movies/Chilopoda.gif
- Supplementary_movies/Chlorophyceae.gif
- Supplementary_movies/Clitellata.gif
- Supplementary_movies/Cycadopsida.gif
- Supplementary_movies/Demospongiae.gif
- Supplementary_movies/Echinoidea.gif
- Supplementary_movies/Entognatha.gif
- Supplementary_movies/Florideophyceae.gif
- Supplementary_movies/Gastropoda.gif
- Supplementary_movies/Gymnolaemata.gif
- Supplementary_movies/Hexanauplia.gif
- Supplementary_movies/Hydrozoa.gif
- Supplementary_movies/Insecta.gif
- Supplementary_movies/Jungermanniopsida.gif
- Supplementary_movies/Liliopsida.gif
- Supplementary_movies/Lycopodiopsida.gif
- Supplementary_movies/Magnoliopsida.gif
- Supplementary_movies/Malacostraca.gif
- Supplementary_movies/Mammalia.gif
- Supplementary_movies/Marchantiopsida.gif
- Supplementary_movies/Maxillopoda.gif
- Supplementary_movies/Ophiuroidea.gif
- Supplementary_movies/Pinopsida.gif
- Supplementary_movies/Polychaeta.gif
- Supplementary_movies/Polyplacophora.gif
- Supplementary_movies/Polypodiopsida.gif
- Supplementary_movies/Reptilia.gif
- Supplementary_movies/Sphagnopsida.gif
- Supplementary_movies/Ulvophyceae.gif
